# Supplementary material for: The Burden of Pediatric Visual Impairment and Ocular Diagnoses in Barbados
Source: Int J Environ Res Public Health. 2023 Aug 10;20(16):6554. doi: 10.3390/ijerph20166554 (PMC10454530; doi:10.3390/ijerph20166554)
Supplement: Supplementary file 1 [file ijerph-20-06554-s001.zip]

Archive with 1 entries (1 files):
- ijerph-2537491-supplementary.pdf
